# Supplementary material for: Genetic Transformation of the Model Quorum Sensing Bacterium Vibrio campbellii by Electroporation
Source: Genes (Basel). 2025 May 24;16(6):626. doi: 10.3390/genes16060626 (PMC12192358; doi:10.3390/genes16060626)
Supplement: Supplementary file 1 [file genes-16-00626-s001.zip › Table S1.xlsx]

## Sheet: data
Table S1. V. campbellii and V. harveyi strain details
Species	Strain	Genome accession no.	Isolation date / source information	Reference
V. campbelli	ATCC BAA-1116	GCF_000464435.1	1993 / seawater isolate	Bassler BL Wright M Showalter RE Silverman MR, Intercellular signalling in Vibrio harveyi: sequence and function of genes regulating expression of luminescence, Mol Microbiol. 1993, 9:773-786.
V. campbelli	HY01	GCF_000154025.1	2004 / Hat Yai, Thailand / dead, luminescing shrimp isolate	Rattanama, P.; Srinitiwarawong, K.; Thompson, J.R.; Pomwised, R.; Supamattaya, K.; Vuddhakul, V. Shrimp pathogenicity, hemolysis, and the presence of hemolysin and TTSS genes in Vibrio harveyi isolated from Thailand. Dis Aquat Organ 2009, 86, 113–122.
V. campbelli	DS40M4	GCF_003312585.1	1990 / North Atlantic open ocean (lat. long. 20°41.1′N, 24°13.7′W) isolate collected from the continental slope off the West Coast of Africa between Cape Verde and the Canary Islands	Haygood, M.G.; Holt, P.D.; Butler, A. Aerobactin production by a planktonic marine Vibrio sp. Limnol Oceanogr 1993, 38:1091–1097.
V. campbelli	PEL22A	GCF_000252345.1	2007 / South Atlantic Ocean (lat. Long. 17°00′10′′S, 39°00′00′′W) isolate collected from Abrolhos Bank, off the coast of south of Bahia State, Brazil	Amaral, G.R.S.; de O Silva, B.S.; Santos, E.O.; Dias, G.M.; Lopes, R.M.; Edwards, R.A.; Thompson, C.C.; Thompson, F.L. Genome sequence of the bacterioplanktonic, mixotrophic Vibrio campbellii strain PEL22A, isolated in the Abrolhos Bank. J Bacteriol 2012, 194 (10):2759-2760.
V. campbelli	E1	GCF_001185515.1	1992 / Chub Cay, Bahamas / white grunt (Haemulon plumierii) gut	Espinoza-Valles, I.; Vora, G. J.; Lin, B.; Leekitcharoenphon, P.; González-Castillo, A.; Ussery, D.; Høj, L.; Gomez-Gil, B. Unique and conserved genome regions in Vibrio harveyi and related species in comparison with the shrimp pathogen Vibrio harveyi CAIM 1792. 2015, Microbiology (Reading). 161 (9):1762-1779.
V. campbelli	ATCC 25940 type strain	GCF_000400345.1	before 1971 / Hawaii, USA / direct isolation from water taken at about latitude 20°30', longitude 157°30'	Baumann, P.; Baumann, L.; Mandel, M. Taxonomy of marine bacteria: the genus Beneckea. J Bacteriol 1971, 107 (1):268-294.
V. campbelli	CAIM 1500	GCF_001185385.1	1972 / Sinaloa, Mexico / Snapper (Lutjanus guttatus) liver isolate	Espinoza-Valles, I.; Vora, G. J.; Lin, B.; Leekitcharoenphon, P.; González-Castillo, A.; Ussery, D.; Høj, L.; Gomez-Gil, B. Unique and conserved genome regions in Vibrio harveyi and related species in comparison with the shrimp pathogen Vibrio harveyi CAIM 1792. 2015, Microbiology (Reading). 161 (9):1762-1779.
V. campbelli	BoB-53	GCF_002906475.1	2015 / Bay of Bengal / biofouled mooring	Colston, S.M.; Ellis, G.A.; Kim, S.; Wijesekera, H.W.; Leary, D.H.; Lin, B.; Kirkup, B.C.; Hervey, W.J. IV; Vora, G.J. Complete genome sequences of two bioluminescent Vibrio campbellii strains isolated from biofouling communities in the Bay of Bengal. Genome Announc 2018, 6:e00422-18.
V. campbelli	BoB-90	GCF_002906455.1	2015 / Bay of Bengal / biofouled mooring	Colston, S.M.; Ellis, G.A.; Kim, S.; Wijesekera, H.W.; Leary, D.H.; Lin, B.; Kirkup, B.C.; Hervey, W.J. IV; Vora, G.J. Complete genome sequences of two bioluminescent Vibrio campbellii strains isolated from biofouling communities in the Bay of Bengal. Genome Announc 2018, 6:e00422-18.
V. harveyi	ATCC 14126 type strain	GCF_001591145.1	1935 / Woods Hole, MA, USA / dead, luminescing amphipod (Talorchestia sp.) isolate	Johnson, F.H.; Shunk, I.V. An interesting new species of luminous bacteria. J Bacteriol 1936, 31 (6):585-593.
V. harveyi	392 MAV	GCF_000770115.1	Before 1969	Hastings, J. W.; Weber, K.; Friedland, J.; Eberhhard, A.; Mitchell, G. W.; Gunsalus, A. Structurally distinct bacterial luciferases. Biochemistry 1969, 8 (12):4681-9.
V. harveyi	ATCC 35084	GCF_001185495.1	1982 / Baltimore, MD, USA / brown shark (Carcharhinus plumbeus) kidney	Pedersen, K.; Verdonck, L.; Austin, B.; Austin, D.A.; Blanch, A.R.; Grimont, P.A.D.; Jofre, J.; Koblavi, S.; Larsen, J.L.; Tiainen, T.; Vigneulle, M.; Swings, J. Taxonomic evidence that Vibrio carchariae Grimes et al. 1985 is a junior synonym of Vibrio harveyi (Johnson and Shunk 1936) Baumann et al. 1981. Int J Syst Bacteriol 1998, 48: 749–758.
