# Supplementary material for: Genetic Transformation of the Model Quorum Sensing Bacterium Vibrio campbellii by Electroporation
Source: Genes (Basel). 2025 May 24;16(6):626. doi: 10.3390/genes16060626 (PMC12192358; doi:10.3390/genes16060626)
Supplement: Supplementary file 1 [file genes-16-00626-s001.zip › Table S2.xlsx]

## Sheet: nuclease_ATCC33843_0min
Family	Member	Database	Accession	Score	Mass	Num. of matches	Num. of significant matches	Num. of sequences	Num. of significant sequences	emPAI	Description
92	1	VHATCC33843	AIV05815.1	189	54549	37	37	8	8	2.08	exonuclease I [Vibrio harveyi]
103	1	VHATCC33843	AIV06820.1	182	103878	36	36	14	14	1.6	excinuclease ABC subunit A [Vibrio harveyi]
363	1	VHATCC33843	AIV08850.1	103	62348	29	29	8	8	1.3	ATP-dependent endonuclease [Vibrio harveyi]
375	1	VHATCC33843	AIV07098.1	102	135840	15	15	11	11	0.63	exodeoxyribonuclease V subunit beta [Vibrio harveyi]
378	1	VHATCC33843	AIV08822.1	101	35732	22	22	4	4	5.31	endonuclease [Vibrio harveyi]
456	1	VHATCC33843	AIV05083.1	94	18419	15	15	6	6	15.23	crossover junction endodeoxyribonuclease RuvC [Vibrio harveyi]
489	1	VHATCC33843	AIV07134.1	91	112900	19	19	6	6	0.52	exonuclease SbcC [Vibrio harveyi]
494	1	VHATCC33843	AIV06721.1	91	26631	22	22	5	5	10.76	DNA-specific endonuclease I [Vibrio harveyi]
667	1	VHATCC33843	AIV08121.1	77	59460	15	15	5	5	1.21	endonuclease I [Vibrio harveyi]
690	1	VHATCC33843	AIV07099.1	76	131344	14	14	6	6	0.66	exonuclease V subunit gamma [Vibrio harveyi]
711	1	VHATCC33843	AIV06034.1	75	66579	11	11	8	8	0.89	excinuclease ABC subunit C [Vibrio harveyi]
725	1	VHATCC33843	AIV06507.1	74	79663	14	14	9	9	1.16	exodeoxyribonuclease V subunit alpha [Vibrio harveyi]
765	1	VHATCC33843	AIV07135.1	72	43063	16	16	7	7	2.71	exonuclease SbcD [Vibrio harveyi]
880	1	VHATCC33843	AIV04274.1	66	25595	8	8	4	4	2.6	ribonuclease PH [Vibrio harveyi]
882	1	VHATCC33843	AIV06918.1	66	115279	17	17	10	10	0.7	nuclease [Vibrio harveyi]
883	1	VHATCC33843	AIV06924.1	66	94152	11	11	7	7	0.74	exoribonuclease R [Vibrio harveyi]
1548	1	VHATCC33843	AIV04550.1	46	33127	5	5	4	4	1.03	endonuclease IV [Vibrio harveyi]
1551	1	VHATCC33843	AIV06089.1	46	55181	12	12	6	6	0.98	endonuclease [Vibrio harveyi]
1662	2	VHATCC33843	AIV05469.1	43	42057	4	4	2	2	0.56	HNH endonuclease [Vibrio harveyi]
1826	1	VHATCC33843	AIV06194.1	41	77073	3	3	2	2	0.2	excinuclease ABC subunit B [Vibrio harveyi]
1964	1	VHATCC33843	AIV05035.1	39	36147	4	4	3	3	0.68	exonuclease [Vibrio harveyi]
1983	1	VHATCC33843	AIV07022.1	39	43089	5	5	5	5	0.73	restriction endonuclease [Vibrio harveyi]
2056	1	VHATCC33843	AIV04094.1	38	22649	6	6	3	3	1.29	ribonuclease [Vibrio harveyi]
2099	1	VHATCC33843	AIV04661.1	38	49860	4	4	4	4	0.46	exodeoxyribonuclease VII large subunit [Vibrio harveyi]
2297	1	VHATCC33843	AIV07480.1	35	13342	2	2	2	2	1.01	endoribonuclease L-PSP [Vibrio harveyi]
2345	1	VHATCC33843	AIV07267.1	34	75306	3	3	3	3	0.21	exoribonuclease II [Vibrio harveyi]
2393	1	VHATCC33843	AIV05043.1	34	31244	4	4	2	2	0.83	exodeoxyribonuclease III [Vibrio harveyi]
2471	1	VHATCC33843	AIV06689.1	33	25022	2	2	2	2	0.46	ribonuclease III [Vibrio harveyi]
2509	1	VHATCC33843	AIV06427.1	33	17413	1	1	1	1	0.31	ribonuclease H [Vibrio harveyi]
2515	1	VHATCC33843	AIV04561.1	33	64128	2	2	2	2	0.16	ssDNA exonuclease RecJ [Vibrio harveyi]
2882	1	VHATCC33843	AIV08684.1	30	64257	1	1	1	1	0.08	nuclease [Vibrio harveyi]
2895	1	VHATCC33843	AIV06939.1	29	20887	3	3	3	3	0.96	oligoribonuclease [Vibrio harveyi]
2948	1	VHATCC33843	AIV05421.1	29	20102	2	2	2	2	0.59	exonuclease [Vibrio harveyi]
3036	1	VHATCC33843	AIV06253.1	28	11983	1	1	1	1	0.47	type I restriction endonuclease subunit M [Vibrio harveyi]
3280	1	VHATCC33843	AIV07263.1	26	14546	2	2	1	1	0.38	endoribonuclease [Vibrio harveyi]
3321	1	VHATCC33843	AIV06563.1	26	29373	3	3	3	3	0.61	deoxyribonuclease [Vibrio harveyi]
3498	1	VHATCC33843	AIV07097.1	24	7160	2	2	1	1	2.54	exonuclease V subunit gamma [Vibrio harveyi]
3506	1	VHATCC33843	AIV06437.1	24	23274	2	2	2	2	0.49	ribonuclease HII [Vibrio harveyi]
3703	1	VHATCC33843	AIV06765.1	22	13820	2	2	1	1	0.95	endoribonuclease L-PSP [Vibrio harveyi]
3726	1	VHATCC33843	AIV05911.1	21	29570	1	1	1	1	0.17	nuclease [Vibrio harveyi]
3928	1	VHATCC33843	AIV04741.1	15	28116	1	1	1	1	0.18	DNA/RNA endonuclease G [Vibrio harveyi]
						378	378	176	176

## Sheet: nuclease_ATCC33843_3min
Family	Member	Database	Accession	Score	Mass	Num. of matches	Num. of significant matches	Num. of sequences	Num. of significant sequences	emPAI	Description
80	1	VHATCC33843	AIV06820.1	257	103878	55	55	14	14	2.92	excinuclease ABC subunit A [Vibrio harveyi]
134	1	VHATCC33843	AIV05815.1	199	54549	37	37	7	7	1.38	exonuclease I [Vibrio harveyi]
309	1	VHATCC33843	AIV08822.1	128	35732	25	25	6	6	5.31	endonuclease [Vibrio harveyi]
362	1	VHATCC33843	AIV06507.1	117	79663	23	23	18	18	2.27	exodeoxyribonuclease V subunit alpha [Vibrio harveyi]
399	1	VHATCC33843	AIV08850.1	110	62348	18	18	4	4	0.46	ATP-dependent endonuclease [Vibrio harveyi]
442	1	VHATCC33843	AIV04561.1	104	64128	19	19	10	10	2.49	ssDNA exonuclease RecJ [Vibrio harveyi]
467	1	VHATCC33843	AIV05083.1	102	18419	14	14	6	6	8.78	crossover junction endodeoxyribonuclease RuvC [Vibrio harveyi]
473	1	VHATCC33843	AIV07098.1	102	135840	23	23	10	10	0.94	exodeoxyribonuclease V subunit beta [Vibrio harveyi]
594	1	VHATCC33843	AIV08121.1	90	59460	17	17	10	10	2.56	endonuclease I [Vibrio harveyi]
618	1	VHATCC33843	AIV07134.1	88	112900	16	16	10	10	0.65	exonuclease SbcC [Vibrio harveyi]
720	1	VHATCC33843	AIV07135.1	83	43063	11	11	5	5	2.33	exonuclease SbcD [Vibrio harveyi]
767	1	VHATCC33843	AIV07099.1	80	131344	18	18	9	9	0.84	exonuclease V subunit gamma [Vibrio harveyi]
960	1	VHATCC33843	AIV06918.1	69	115279	17	17	13	13	0.85	nuclease [Vibrio harveyi]
1037	2	VHATCC33843	AIV06721.1	55	26631	13	13	5	5	4.82	DNA-specific endonuclease I [Vibrio harveyi]
1193	1	VHATCC33843	AIV06034.1	61	66579	12	12	9	9	1.18	excinuclease ABC subunit C [Vibrio harveyi]
1401	1	VHATCC33843	AIV06194.1	55	77073	11	11	9	9	0.85	excinuclease ABC subunit B [Vibrio harveyi]
1633	1	VHATCC33843	AIV04094.1	49	22649	5	5	5	5	1.81	ribonuclease [Vibrio harveyi]
1759	1	VHATCC33843	AIV05911.1	47	29570	6	6	2	2	0.61	nuclease [Vibrio harveyi]
1797	1	VHATCC33843	AIV06563.1	46	29373	5	5	4	4	0.89	deoxyribonuclease [Vibrio harveyi]
1891	1	VHATCC33843	AIV06089.1	45	55181	4	4	3	3	0.41	endonuclease [Vibrio harveyi]
1903	1	VHATCC33843	AIV07022.1	44	43089	4	4	2	2	0.39	restriction endonuclease [Vibrio harveyi]
1954	1	VHATCC33843	AIV04661.1	44	49860	8	8	7	7	1.13	exodeoxyribonuclease VII large subunit [Vibrio harveyi]
1976	1	VHATCC33843	AIV05469.1	43	42057	7	7	4	4	0.96	HNH endonuclease [Vibrio harveyi]
2026	1	VHATCC33843	AIV06795.1	42	55392	4	4	2	2	0.29	ribonuclease G [Vibrio harveyi]
2126	1	VHATCC33843	AIV06924.1	41	94152	5	5	5	5	0.29	exoribonuclease R [Vibrio harveyi]
2293	1	VHATCC33843	AIV07176.1	38	17844	6	6	5	5	3.79	exoribonuclease R [Vibrio harveyi]
2547	1	VHATCC33843	AIV07019.1	35	42456	3	3	2	2	0.4	ribonuclease D [Vibrio harveyi]
2614	1	VHATCC33843	AIV05043.1	34	31244	4	4	4	4	0.83	exodeoxyribonuclease III [Vibrio harveyi]
2643	1	VHATCC33843	AIV04274.1	34	25595	4	4	3	3	1.08	ribonuclease PH [Vibrio harveyi]
2654	1	VHATCC33843	AIV08959.1	34	18447	1	1	1	1	0.29	nuclease [Vibrio harveyi]
2656	1	VHATCC33843	AIV04550.1	34	33127	4	4	3	3	0.77	endonuclease IV [Vibrio harveyi]
2739	1	VHATCC33843	AIV06437.1	33	23274	4	4	4	4	1.23	ribonuclease HII [Vibrio harveyi]
2785	1	VHATCC33843	AIV07480.1	33	13342	1	1	1	1	0.42	endoribonuclease L-PSP [Vibrio harveyi]
2820	1	VHATCC33843	AIV07267.1	32	75306	7	7	5	5	0.46	exoribonuclease II [Vibrio harveyi]
2871	1	VHATCC33843	AIV06427.1	32	17413	3	3	2	2	1.23	ribonuclease H [Vibrio harveyi]
2900	1	VHATCC33843	AIV05421.1	31	20102	3	3	1	1	0.26	exonuclease [Vibrio harveyi]
3087	1	VHATCC33843	AIV08684.1	30	64257	2	2	2	2	0.16	nuclease [Vibrio harveyi]
3142	1	VHATCC33843	AIV05196.1	29	26785	1	1	1	1	0.19	3'-5' exonuclease [Vibrio harveyi]
3480	1	VHATCC33843	AIV07491.1	26	35224	1	1	1	1	0.14	endonuclease [Vibrio harveyi]
3652	1	VHATCC33843	AIV06939.1	25	20887	1	1	1	1	0.25	oligoribonuclease [Vibrio harveyi]
3661	1	VHATCC33843	AIV05035.1	25	36147	1	1	1	1	0.14	exonuclease [Vibrio harveyi]
3681	1	VHATCC33843	AIV07486.1	24	14359	1	1	1	1	0.38	endoribonuclease L-PSP [Vibrio harveyi]
3815	1	VHATCC33843	AIV06689.1	22	25022	1	1	1	1	0.21	ribonuclease III [Vibrio harveyi]
4034	1	VHATCC33843	AIV04129.1	15	12501	3	3	1	1	0.45	ribonuclease P [Vibrio harveyi]
						428	428	219	219

## Sheet: nuclease_ATCC33843_2h
Family	Member	Database	Accession	Score	Mass	Num. of matches	Num. of significant matches	Num. of sequences	Num. of significant sequences	emPAI	Description
99	1	VHATCC33843	AIV05815.1	182	54549	37	37	4	4	0.68	exonuclease I [Vibrio harveyi]
171	1	VHATCC33843	AIV08850.1	148	62348	37	37	3	3	0.35	ATP-dependent endonuclease [Vibrio harveyi]
282	1	VHATCC33843	AIV06820.1	119	103878	31	31	12	12	1.72	excinuclease ABC subunit A [Vibrio harveyi]
359	1	VHATCC33843	AIV06721.1	107	26631	21	21	7	7	13.03	DNA-specific endonuclease I [Vibrio harveyi]
412	1	VHATCC33843	AIV08822.1	100	35732	24	24	5	5	7.21	endonuclease [Vibrio harveyi]
420	1	VHATCC33843	AIV06507.1	99	79663	25	25	16	16	2.91	exodeoxyribonuclease V subunit alpha [Vibrio harveyi]
452	1	VHATCC33843	AIV07134.1	96	112900	22	22	16	16	1.22	exonuclease SbcC [Vibrio harveyi]
475	1	VHATCC33843	AIV07098.1	93	135840	19	19	10	10	0.63	exodeoxyribonuclease V subunit beta [Vibrio harveyi]
556	1	VHATCC33843	AIV07135.1	87	43063	11	11	4	4	1.68	exonuclease SbcD [Vibrio harveyi]
584	1	VHATCC33843	AIV06089.1	85	55181	19	19	11	11	2.04	endonuclease [Vibrio harveyi]
586	1	VHATCC33843	AIV06034.1	84	66579	14	14	10	10	1.51	excinuclease ABC subunit C [Vibrio harveyi]
596	1	VHATCC33843	AIV05083.1	84	18419	15	15	5	5	25.94	crossover junction endodeoxyribonuclease RuvC [Vibrio harveyi]
738	1	VHATCC33843	AIV06924.1	74	94152	11	11	7	7	0.57	exoribonuclease R [Vibrio harveyi]
834	1	VHATCC33843	AIV07099.1	68	131344	14	14	7	7	0.6	exonuclease V subunit gamma [Vibrio harveyi]
893	1	VHATCC33843	AIV04274.1	66	25595	11	11	5	5	3.32	ribonuclease PH [Vibrio harveyi]
904	1	VHATCC33843	AIV06918.1	66	115279	18	18	13	13	0.93	nuclease [Vibrio harveyi]
1157	1	VHATCC33843	AIV08121.1	58	59460	13	13	5	5	1.39	endonuclease I [Vibrio harveyi]
1280	1	VHATCC33843	AIV04561.1	54	64128	11	11	9	9	1.25	ssDNA exonuclease RecJ [Vibrio harveyi]
1577	1	VHATCC33843	AIV06563.1	48	29373	10	10	6	6	2.59	deoxyribonuclease [Vibrio harveyi]
1605	1	VHATCC33843	AIV08959.1	48	18447	3	3	2	2	1.14	nuclease [Vibrio harveyi]
1898	1	VHATCC33843	AIV06194.1	42	77073	7	7	7	7	0.54	excinuclease ABC subunit B [Vibrio harveyi]
2059	1	VHATCC33843	AIV05035.1	40	36147	3	3	3	3	0.48	exonuclease [Vibrio harveyi]
2125	1	VHATCC33843	AIV06795.1	39	55392	3	3	3	3	0.29	ribonuclease G [Vibrio harveyi]
2146	1	VHATCC33843	AIV07267.1	39	75306	3	3	3	3	0.21	exoribonuclease II [Vibrio harveyi]
2371	1	VHATCC33843	AIV04094.1	36	22649	5	5	3	3	1.81	ribonuclease [Vibrio harveyi]
2436	1	VHATCC33843	AIV05911.1	35	29570	2	2	1	1	0.17	nuclease [Vibrio harveyi]
3068	1	VHATCC33843	AIV07491.1	29	35224	1	1	1	1	0.14	endonuclease [Vibrio harveyi]
3110	1	VHATCC33843	AIV04661.1	29	49860	2	2	2	2	0.21	exodeoxyribonuclease VII large subunit [Vibrio harveyi]
3210	1	VHATCC33843	AIV06206.1	28	23656	2	2	2	2	0.49	ribonuclease T [Vibrio harveyi]
3231	1	VHATCC33843	AIV06427.1	28	17413	1	1	1	1	0.31	ribonuclease H [Vibrio harveyi]
3271	1	VHATCC33843	AIV06689.1	28	25022	2	2	1	1	0.21	ribonuclease III [Vibrio harveyi]
3324	1	VHATCC33843	AIV04550.1	27	33127	1	1	1	1	0.15	endonuclease IV [Vibrio harveyi]
3331	1	VHATCC33843	AIV06253.1	27	11983	1	1	1	1	0.47	type I restriction endonuclease subunit M [Vibrio harveyi]
3353	1	VHATCC33843	AIV08684.1	27	64257	2	2	2	2	0.16	nuclease [Vibrio harveyi]
3451	1	VHATCC33843	AIV06202.1	26	23981	1	1	1	1	0.22	endonuclease III [Vibrio harveyi]
3568	1	VHATCC33843	AIV05421.1	25	20102	2	2	2	2	0.59	exonuclease [Vibrio harveyi]
3590	1	VHATCC33843	AIV07022.1	25	43089	3	3	3	3	0.39	restriction endonuclease [Vibrio harveyi]
3606	1	VHATCC33843	AIV05469.1	25	42057	2	2	2	2	0.25	HNH endonuclease [Vibrio harveyi]
3627	1	VHATCC33843	AIV04129.1	24	12501	4	4	2	2	1.09	ribonuclease P [Vibrio harveyi]
3670	1	VHATCC33843	AIV06437.1	24	23274	3	3	3	3	0.83	ribonuclease HII [Vibrio harveyi]
3735	1	VHATCC33843	AIV07019.1	23	42456	2	2	2	2	0.25	ribonuclease D [Vibrio harveyi]
3780	1	VHATCC33843	AIV06765.1	23	13820	1	1	1	1	0.4	endoribonuclease L-PSP [Vibrio harveyi]
3832	1	VHATCC33843	AIV05196.1	22	26785	2	2	2	2	0.42	3'-5' exonuclease [Vibrio harveyi]
4003	1	VHATCC33843	AIV04741.1	17	28116	2	2	2	2	0.4	DNA/RNA endonuclease G [Vibrio harveyi]
Total:						423	423	208	208

## Sheet: nuclease_HY01_0min
Family	Member	Database	Accession	Score	Mass	Num. of matches	Num. of significant matches	Num. of sequences	Num. of significant sequences	emPAI	Description
63	1	VibrioHY01	gi|148869652	207	103825	43	43	11	11	1.38	excinuclease ABC, A subunit [Vibrio campbellii HY01]
260	1	VibrioHY01	gi|148870005	112	54491	25	25	9	9	1.59	exodeoxyribonuclease I [Vibrio campbellii HY01]
264	1	VibrioHY01	gi|148869710	111	135831	25	25	15	15	0.94	exodeoxyribonuclease V, beta subunit [Vibrio campbellii HY01]
276	1	VibrioHY01	gi|148869715	108	131984	20	20	11	11	0.77	exodeoxyribonuclease V, gamma subunit [Vibrio campbellii HY01]
293	1	VibrioHY01	gi|148869711	106	79045	23	23	8	8	1.76	exodeoxyribonuclease V, alpha subunit [Vibrio campbellii HY01]
432	1	VibrioHY01	gi|148871298	86	18419	14	14	6	6	15.23	crossover junction endodeoxyribonuclease RuvC [Vibrio campbellii HY01]
670	1	VibrioHY01	gi|148868587	69	106030	14	14	11	11	0.71	nuclease [Vibrio campbellii HY01]
715	1	VibrioHY01	gi|148868241	66	26537	11	11	3	3	3.11	endonuclease-1 [Vibrio campbellii HY01]
761	1	VibrioHY01	gi|148871677	63	42884	11	11	8	8	2.35	DNA repair exonuclease [Vibrio campbellii HY01]
773	1	VibrioHY01	gi|148868518	63	29116	9	9	7	7	3.28	putative deoxyribonuclease YjjV [Vibrio campbellii HY01]
955	1	VibrioHY01	gi|148868011	55	33078	6	6	4	4	1.03	endonuclease 4 [Vibrio campbellii HY01]
1110	1	VibrioHY01	gi|148867499	50	8846	2	2	1	1	0.68	exodeoxyribonuclease VII, small subunit [Vibrio campbellii HY01]
1185	1	VibrioHY01	gi|148867911	48	25595	8	8	4	4	2	ribonuclease PH [Vibrio campbellii HY01]
1435	1	VibrioHY01	gi|148869765	42	33189	6	6	3	3	0.53	tRNA-processing ribonuclease BN [Vibrio campbellii HY01]
1550	1	VibrioHY01	gi|148869799	40	13411	3	3	3	3	1.82	putative endoribonuclease L-PSP [Vibrio campbellii HY01]
1596	1	VibrioHY01	gi|148868170	39	76986	7	7	4	4	0.54	excinuclease ABC, B subunit [Vibrio campbellii HY01]
1953	1	VibrioHY01	gi|148871269	34	49877	3	3	2	2	0.21	endonuclease/exonuclease/phosphatase [Vibrio campbellii HY01]
1974	1	VibrioHY01	gi|148869951	33	35421	7	7	4	4	0.7	endonuclease/exonuclease/phosphatase family [Vibrio campbellii HY01]
1999	1	VibrioHY01	gi|148871217	33	51312	2	2	2	2	0.2	endonuclease/exonuclease/phosphatase [Vibrio campbellii HY01]
2249	1	VibrioHY01	gi|148868081	30	23226	4	4	4	4	1.24	ribonuclease HII [Vibrio campbellii HY01]
2311	1	VibrioHY01	gi|148871713	30	31990	3	3	2	2	0.34	ribonuclease Z [Vibrio campbellii HY01]
2363	1	VibrioHY01	gi|148868496	29	29204	2	2	2	2	0.38	exodeoxyribonuclease IX [Vibrio campbellii HY01]
2424	1	VibrioHY01	gi|148870746	28	35862	4	4	3	3	0.69	endonuclease/exonuclease/phosphatase [Vibrio campbellii HY01]
2721	1	VibrioHY01	gi|148870621	26	14601	1	1	1	1	0.37	endoribonuclease L-PSP [Vibrio campbellii HY01]
2844	1	VibrioHY01	gi|148871793	24	20033	3	3	2	2	0.6	exonuclease KapD [Vibrio campbellii HY01]
2952	1	VibrioHY01	gi|148870263	23	59386	2	2	2	2	0.17	endonuclease I [Vibrio campbellii HY01]
						258	258	132	132

## Sheet: nuclease_HY01_3min
Family	Member	Database	Accession	Score	Mass	Num. of matches	Num. of significant matches	Num. of sequences	Num. of significant sequences	emPAI	Description
105	1	VibrioHY01	gi|148869652	163	103825	34	34	11	11	1.6	excinuclease ABC, A subunit [Vibrio campbellii HY01]
151	1	VibrioHY01	gi|148868241	139	26537	23	23	4	4	8.96	endonuclease-1 [Vibrio campbellii HY01]
220	1	VibrioHY01	gi|148869710	118	135831	18	18	12	12	0.69	exodeoxyribonuclease V, beta subunit [Vibrio campbellii HY01]
350	1	VibrioHY01	gi|148869711	97	79045	20	20	8	8	1.31	exodeoxyribonuclease V, alpha subunit [Vibrio campbellii HY01]
389	1	VibrioHY01	gi|148869715	92	131984	17	17	11	11	0.59	exodeoxyribonuclease V, gamma subunit [Vibrio campbellii HY01]
394	1	VibrioHY01	gi|148871298	92	18419	12	12	5	5	11.6	crossover junction endodeoxyribonuclease RuvC [Vibrio campbellii HY01]
415	1	VibrioHY01	gi|148868518	89	29116	8	8	5	5	1.63	putative deoxyribonuclease YjjV [Vibrio campbellii HY01]
459	1	VibrioHY01	gi|148870005	86	54491	16	16	10	10	2.36	exodeoxyribonuclease I [Vibrio campbellii HY01]
705	1	VibrioHY01	gi|148868081	66	23226	9	9	7	7	4.03	ribonuclease HII [Vibrio campbellii HY01]
742	1	VibrioHY01	gi|148867911	64	25595	6	6	4	4	2	ribonuclease PH [Vibrio campbellii HY01]
757	1	VibrioHY01	gi|148871269	64	49877	10	10	7	7	1.13	endonuclease/exonuclease/phosphatase [Vibrio campbellii HY01]
1089	1	VibrioHY01	gi|148868587	51	106030	6	6	6	6	0.31	nuclease [Vibrio campbellii HY01]
1238	1	VibrioHY01	gi|148869765	47	33189	7	7	4	4	1.34	tRNA-processing ribonuclease BN [Vibrio campbellii HY01]
1279	1	VibrioHY01	gi|148870263	46	59386	9	9	8	8	0.89	endonuclease I [Vibrio campbellii HY01]
1391	1	VibrioHY01	gi|148871677	43	42884	8	8	4	4	1.41	DNA repair exonuclease [Vibrio campbellii HY01]
2002	1	VibrioHY01	gi|148868011	33	33078	4	4	3	3	0.77	endonuclease 4 [Vibrio campbellii HY01]
2011	1	VibrioHY01	gi|148868170	33	76986	5	5	4	4	0.36	excinuclease ABC, B subunit [Vibrio campbellii HY01]
2022	1	VibrioHY01	gi|148867499	32	8846	2	2	2	2	1.81	exodeoxyribonuclease VII, small subunit [Vibrio campbellii HY01]
2189	1	VibrioHY01	gi|148869637	31	55418	3	3	3	3	0.29	ribonuclease G [Vibrio campbellii HY01]
2556	1	VibrioHY01	gi|148869951	27	35421	5	5	2	2	0.3	endonuclease/exonuclease/phosphatase family [Vibrio campbellii HY01]
2574	1	VibrioHY01	gi|148870366	27	13660	1	1	1	1	0.41	putative endoribonuclease L-PSP [Vibrio campbellii HY01]
2576	1	VibrioHY01	gi|148868496	27	29204	3	3	2	2	0.62	exodeoxyribonuclease IX [Vibrio campbellii HY01]
2591	1	VibrioHY01	gi|148870746	27	35862	3	3	2	2	0.48	endonuclease/exonuclease/phosphatase [Vibrio campbellii HY01]
2685	1	VibrioHY01	gi|148869910	26	14359	1	1	1	1	0.38	endoribonuclease L-PSP [Vibrio campbellii HY01]
2826	1	VibrioHY01	gi|148871713	24	31990	1	1	1	1	0.16	ribonuclease Z [Vibrio campbellii HY01]
2916	1	VibrioHY01	gi|148871620	23	13111	1	1	1	1	0.43	endoribonuclease L-PSP [Vibrio campbellii HY01]
3018	1	VibrioHY01	gi|148871217	22	51312	1	1	1	1	0.1	endonuclease/exonuclease/phosphatase [Vibrio campbellii HY01]
						233	233	129	129

## Sheet: nuclease_HY01_2h
Family	Member	Database	Accession	Score	Mass	Num. of matches	Num. of significant matches	Num. of sequences	Num. of significant sequences	emPAI	Description
90	1	VibrioHY01	gi|148869652	181	103825	34	34	9	9	1.6	excinuclease ABC, A subunit [Vibrio campbellii HY01]
187	1	VibrioHY01	gi|148869715	136	131984	30	30	14	14	1.2	exodeoxyribonuclease V, gamma subunit [Vibrio campbellii HY01]
325	1	VibrioHY01	gi|148869711	104	79045	22	22	11	11	2.11	exodeoxyribonuclease V, alpha subunit [Vibrio campbellii HY01]
382	1	VibrioHY01	gi|148869710	95	135831	18	18	11	11	0.75	exodeoxyribonuclease V, beta subunit [Vibrio campbellii HY01]
450	1	VibrioHY01	gi|148868241	88	26537	16	16	5	5	5.99	endonuclease-1 [Vibrio campbellii HY01]
484	1	VibrioHY01	gi|148870005	84	54491	16	16	5	5	1	exodeoxyribonuclease I [Vibrio campbellii HY01]
784	1	VibrioHY01	gi|148871298	65	18419	16	16	7	7	33.71	crossover junction endodeoxyribonuclease RuvC [Vibrio campbellii HY01]
935	1	VibrioHY01	gi|148868170	58	76986	9	9	6	6	0.54	excinuclease ABC, B subunit [Vibrio campbellii HY01]
999	1	VibrioHY01	gi|148868518	56	29116	8	8	5	5	2.64	putative deoxyribonuclease YjjV [Vibrio campbellii HY01]
1164	1	VibrioHY01	gi|148869765	51	33189	6	6	2	2	0.76	tRNA-processing ribonuclease BN [Vibrio campbellii HY01]
1171	1	VibrioHY01	gi|148869951	51	35421	9	9	2	2	0.7	endonuclease/exonuclease/phosphatase family [Vibrio campbellii HY01]
1234	1	VibrioHY01	gi|148868081	49	23226	9	9	5	5	5.15	ribonuclease HII [Vibrio campbellii HY01]
1369	1	VibrioHY01	gi|148871269	45	49877	5	5	4	4	0.6	endonuclease/exonuclease/phosphatase [Vibrio campbellii HY01]
1601	1	VibrioHY01	gi|148868587	40	106030	7	7	7	7	0.37	nuclease [Vibrio campbellii HY01]
1824	1	VibrioHY01	gi|148871677	37	42884	3	3	3	3	0.39	DNA repair exonuclease [Vibrio campbellii HY01]
1899	1	VibrioHY01	gi|148870263	36	59386	5	5	4	4	0.49	endonuclease I [Vibrio campbellii HY01]
1912	1	VibrioHY01	gi|148868011	35	33078	4	4	4	4	0.77	endonuclease 4 [Vibrio campbellii HY01]
1950	1	VibrioHY01	gi|148867911	35	25595	3	3	2	2	0.73	ribonuclease PH [Vibrio campbellii HY01]
2017	1	VibrioHY01	gi|148871217	34	51312	3	3	3	3	0.32	endonuclease/exonuclease/phosphatase [Vibrio campbellii HY01]
2165	1	VibrioHY01	gi|148867499	32	8846	3	3	3	3	3.72	exodeoxyribonuclease VII, small subunit [Vibrio campbellii HY01]
2224	1	VibrioHY01	gi|148868496	31	29204	3	3	3	3	0.62	exodeoxyribonuclease IX [Vibrio campbellii HY01]
2239	1	VibrioHY01	gi|148871793	31	20033	4	4	3	3	1.55	exonuclease KapD [Vibrio campbellii HY01]
2344	1	VibrioHY01	gi|148871713	30	31990	2	2	2	2	0.34	ribonuclease Z [Vibrio campbellii HY01]
2444	1	VibrioHY01	gi|148869007	29	13820	1	1	1	1	0.4	putative endoribonuclease L-PSP [Vibrio campbellii HY01]
2523	1	VibrioHY01	gi|148870746	28	35862	1	1	1	1	0.14	endonuclease/exonuclease/phosphatase [Vibrio campbellii HY01]
3119	1	VibrioHY01	gi|148870366	22	13660	1	1	1	1	0.41	putative endoribonuclease L-PSP [Vibrio campbellii HY01]
3324	1	VibrioHY01	gi|148869799	16	13411	1	1	1	1	0.41	putative endoribonuclease L-PSP [Vibrio campbellii HY01]
						239	239	124	124

## Sheet: nucleases_BB120_0min
Family	Member	Database	Accession	Score	Mass	Num. of matches	Num. of significant matches	Num. of sequences	Num. of significant sequences	emPAI	Description
17	1	VC_NRL_4_Contams	>chr2-orf01367	329	135188	53	53	11	11	0.58	type I site-specific deoxyribonuclease
95	1	VC_NRL_4_Contams	>chr1-orf02872	180	103909	30	30	8	8	0.98	excinuclease ABC subunit A
294	1	VC_NRL_4_Contams	>chr1-orf03279	109	131171	13	13	11	11	0.6	exonuclease V gamma subunit
301	1	VC_NRL_4_Contams	>chr2-orf01322	108	113025	28	28	15	15	1.31	DNA repair exonuclease
315	1	VC_NRL_4_Contams	>chr2-orf00773	104	75596	22	22	7	7	0.87	putative exonuclease
371	1	VC_NRL_4_Contams	>chr1-orf02770	96	106039	16	16	8	8	0.63	nuclease
379	1	VC_NRL_4_Contams	>chr1-orf03280	95	135746	22	22	9	9	0.75	ATP-dependent exoDNAse (exonuclease V) beta subunit
501	1	VC_NRL_4_Contams	>chr1-orf01897	81	64059	16	16	8	8	1.81	single-stranded-DNA-specific exonuclease RecJ
587	2	VC_NRL_4_Contams	>chr1-orf00660	31	54449	7	7	5	5	0.68	exodeoxyribonuclease I
698	1	VC_NRL_4_Contams	>chr1-orf03700	69	114569	13	13	12	12	0.64	ribonuclease E
748	1	VC_NRL_4_Contams	>chr1-orf03005	66	26537	8	8	4	4	3.11	endonuclease I
807	1	VC_NRL_4_Contams	>chr1-orf03897	63	53705	5	5	4	4	0.55	excinuclease ABC subunit C
842	1	VC_NRL_4_Contams	>chr2-orf01048	62	62334	9	9	2	2	0.25	predicted ATP-dependent endonuclease
873	1	VC_NRL_4_Contams	>chr1-orf02228	60	25595	8	8	4	4	2.6	ribonuclease PH
1216	1	VC_NRL_4_Contams	>chr1-orf03281	50	79672	8	8	7	7	0.61	exodeoxyribonuclease V, 67 kDa subunit
1373	1	VC_NRL_4_Contams	>chr2-orf01323	46	42841	9	9	5	5	1.16	putative exonuclease SbcD
1541	1	VC_NRL_4_Contams	>chr1-orf02286	42	34976	8	8	6	6	1.56	ribonuclease BN
1596	1	VC_NRL_4_Contams	>chr1-orf02765	41	94336	6	6	4	4	0.35	ribonuclease R
1604	1	VC_NRL_4_Contams	>chr1-orf00850	41	43401	5	5	4	4	0.72	restriction endonuclease
1649	1	VC_NRL_4_Contams	>chr1-orf03652	41	77000	7	7	6	6	0.54	excinuclease ABC subunit B
1773	1	VC_NRL_4_Contams	>chr1-orf03618	39	23686	5	5	4	4	1.21	ribonuclease T
1909	1	VC_NRL_4_Contams	>chr1-orf02309	37	28251	2	2	1	1	0.39	Tat/deoxyribonuclease TatD
1968	1	VC_NRL_4_Contams	>chr1-orf01776	36	49791	4	4	2	2	0.46	exodeoxyribonuclease VII, large subunit
2001	1	VC_NRL_4_Contams	>chr1-orf03360	36	23227	2	2	1	1	0.5	ribonuclease HII
2133	1	VC_NRL_4_Contams	>chr1-orf01456	34	43688	2	2	2	2	0.24	ribonuclease D
2134	1	VC_NRL_4_Contams	>chr2-orf01981	34	71086	6	6	6	6	0.49	exonuclease
2229	1	VC_NRL_4_Contams	>chr2-orf01962	33	27162	3	3	3	3	0.68	putative terminase, endonuclease subunit
2419	1	VC_NRL_4_Contams	>chr1-orf03372	31	17443	3	3	2	2	1.23	ribonuclease H
2600	1	VC_NRL_4_Contams	>chr2-orf02182	29	59496	2	2	2	2	0.17	ribonuclease
2634	1	VC_NRL_4_Contams	>chr1-orf03898	29	12880	1	1	1	1	0.43	excinuclease ABC subunit C
2947	1	VC_NRL_4_Contams	>chr1-orf02164	26	25388	2	2	2	2	0.45	predicted exonuclease involved in RNA processing
2977	1	VC_NRL_4_Contams	>chr1-orf00510	26	72082	5	5	5	5	0.39	ATP-dependent endonuclease of the OLD family-like protein
3033	1	VC_NRL_4_Contams	>chr1-orf02162	26	24775	1	1	1	1	0.21	predicted exonuclease involved in RNA processing
3103	1	VC_NRL_4_Contams	>chr1-orf01727	25	45871	3	3	2	2	0.23	type I site-specific deoxyribonuclease specificity subunit
3128	1	VC_NRL_4_Contams	>chr1-orf02747	25	20946	1	1	1	1	0.25	oligoribonuclease
3351	1	VC_NRL_4_Contams	>chr1-orf01001	23	27206	1	1	1	1	0.19	DNA/RNA non-specific endonuclease
3448	1	VC_NRL_4_Contams	>chr1-orf01649	21	29171	1	1	1	1	0.17	5-3 exonuclease
3687	1	VC_NRL_4_Contams	>chr1-orf01269	16	31302	1	1	1	1	0.16	exodeoxyribonuclease III
Total:						338	338	178	178

## Sheet: nucleases_BB120_3min
Family	Member	Database	Accession	Score	Mass	Num. of matches	Num. of significant matches	Num. of sequences	Num. of significant sequences	emPAI	Description
6	1	VC_NRL_4_Contams	>chr2-orf01367	495	135188	72	72	7	7	0.32	type I site-specific deoxyribonuclease
16	1	VC_NRL_4_Contams	>chr1-orf02872	315	103909	56	56	13	13	1.98	excinuclease ABC subunit A
135	1	VC_NRL_4_Contams	>chr1-orf03280	142	135746	21	21	11	11	0.69	ATP-dependent exoDNAse (exonuclease V) beta subunit
183	1	VC_NRL_4_Contams	>chr1-orf02770	127	106039	15	15	4	4	0.37	nuclease
318	1	VC_NRL_4_Contams	>chr2-orf01322	98	113025	23	23	16	16	1.31	DNA repair exonuclease
469	2	VC_NRL_4_Contams	>chr2-orf01323	40	42841	7	7	6	6	0.93	putative exonuclease SbcD
485	1	VC_NRL_4_Contams	>chr2-orf00773	81	75596	14	14	5	5	0.65	putative exonuclease
658	1	VC_NRL_4_Contams	>chr2-orf01048	68	62334	8	8	2	2	0.25	predicted ATP-dependent endonuclease
718	1	VC_NRL_4_Contams	>chr1-orf01001	64	27206	8	8	5	5	1.82	DNA/RNA non-specific endonuclease
726	1	VC_NRL_4_Contams	>chr1-orf03700	64	114569	15	15	9	9	0.51	ribonuclease E
801	1	VC_NRL_4_Contams	>chr1-orf02286	61	34976	13	13	5	5	1.93	ribonuclease BN
1046	1	VC_NRL_4_Contams	>chr1-orf01665	51	8846	7	7	2	2	6.92	exodeoxyribonuclease VII small subunit
1063	1	VC_NRL_4_Contams	>chr1-orf00850	51	43401	6	6	2	2	0.72	restriction endonuclease
1161	1	VC_NRL_4_Contams	>chr1-orf03897	48	53705	10	10	6	6	1.2	excinuclease ABC subunit C
1245	1	VC_NRL_4_Contams	>chr1-orf00510	46	72082	6	6	4	4	0.3	ATP-dependent endonuclease of the OLD family-like protein
1253	1	VC_NRL_4_Contams	>chr1-orf03279	46	131171	8	8	7	7	0.33	exonuclease V gamma subunit
1326	1	VC_NRL_4_Contams	>chr1-orf00660	45	54449	7	7	5	5	0.68	exodeoxyribonuclease I
1333	1	VC_NRL_4_Contams	>chr2-orf02182	44	59496	5	5	3	3	0.37	ribonuclease
1376	1	VC_NRL_4_Contams	>chr1-orf03281	44	79672	6	6	6	6	0.43	exodeoxyribonuclease V, 67 kDa subunit
1484	1	VC_NRL_4_Contams	>chr1-orf01776	42	49791	8	8	8	8	1.13	exodeoxyribonuclease VII, large subunit
1530	1	VC_NRL_4_Contams	>chr1-orf03005	41	26537	10	10	3	3	3.11	endonuclease I
1604	1	VC_NRL_4_Contams	>chr1-orf03360	40	23227	5	5	4	4	1.74	ribonuclease HII
1726	1	VC_NRL_4_Contams	>chr1-orf02765	38	94336	6	6	5	5	0.28	ribonuclease R
1782	1	VC_NRL_4_Contams	>chr1-orf02228	37	25595	7	7	4	4	2	ribonuclease PH
2090	1	VC_NRL_4_Contams	>chr1-orf01913	33	33063	4	4	3	3	0.77	endonuclease IV
2270	1	VC_NRL_4_Contams	>chr2-orf01981	31	71086	4	4	4	4	0.3	exonuclease
2379	1	VC_NRL_4_Contams	>chr1-orf02309	30	28251	2	2	1	1	0.39	Tat/deoxyribonuclease TatD
2504	1	VC_NRL_4_Contams	>chr2-orf01487	29	14496	1	1	1	1	0.38	ribonuclease UK114
2544	1	VC_NRL_4_Contams	>chr1-orf03652	29	77000	4	4	4	4	0.28	excinuclease ABC subunit B
2709	1	VC_NRL_4_Contams	>chr2-orf01962	28	27162	1	1	1	1	0.19	putative terminase, endonuclease subunit
2754	1	VC_NRL_4_Contams	>chr1-orf03372	27	17443	3	3	2	2	1.23	ribonuclease H
2820	1	VC_NRL_4_Contams	>chr1-orf01269	27	31302	1	1	1	1	0.16	exodeoxyribonuclease III
2940	1	VC_NRL_4_Contams	>chr1-orf02162	26	24775	2	2	1	1	0.46	predicted exonuclease involved in RNA processing
2950	1	VC_NRL_4_Contams	>chr2-orf00635	26	10513	2	2	1	1	1.4	ribonuclease
2963	1	VC_NRL_4_Contams	>chr1-orf02900	26	55402	2	2	2	2	0.19	ribonuclease G
3060	1	VC_NRL_4_Contams	>chr1-orf03618	25	23686	1	1	1	1	0.22	ribonuclease T
3324	1	VC_NRL_4_Contams	>chr1-orf01727	22	45871	1	1	1	1	0.11	type I site-specific deoxyribonuclease specificity subunit
3370	1	VC_NRL_4_Contams	>chr1-orf02164	21	25388	1	1	1	1	0.2	predicted exonuclease involved in RNA processing
3420	1	VC_NRL_4_Contams	>chr1-orf03722	21	28506	1	1	1	1	0.18	deoxyribonuclease
3516	1	VC_NRL_4_Contams	>chr1-orf01456	19	43688	1	1	1	1	0.11	ribonuclease D
						374	374	168	168

## Sheet: nucleases_BB120_2h
Family	Member	Database	Accession	Score	Mass	Num. of matches	Num. of significant matches	Num. of sequences	Num. of significant sequences	emPAI	Description
5	1	VC_NRL_4_Contams	>chr2-orf01367	322	135188	51	51	10	10	0.47	type I site-specific deoxyribonuclease
28	1	VC_NRL_4_Contams	>chr1-orf02872	198	103909	28	28	6	6	0.89	excinuclease ABC subunit A
41	1	VC_NRL_4_Contams	>chr2-orf00773	167	75596	21	21	5	5	0.45	putative exonuclease
455	1	VC_NRL_4_Contams	>chr1-orf03280	62	135746	11	11	6	6	0.37	ATP-dependent exoDNAse (exonuclease V) beta subunit
482	1	VC_NRL_4_Contams	>chr1-orf03281	61	79672	12	12	10	10	0.92	exodeoxyribonuclease V, 67 kDa subunit
597	1	VC_NRL_4_Contams	>chr1-orf02770	54	106039	9	9	4	4	0.43	nuclease
657	1	VC_NRL_4_Contams	>chr1-orf01665	52	8846	9	9	4	4	12.28	exodeoxyribonuclease VII small subunit
688	1	VC_NRL_4_Contams	>chr1-orf02765	51	94336	8	8	5	5	0.49	ribonuclease R
704	1	VC_NRL_4_Contams	>chr1-orf01897	50	64059	5	5	3	3	0.45	single-stranded-DNA-specific exonuclease RecJ
751	1	VC_NRL_4_Contams	>chr2-orf01322	49	113025	8	8	7	7	0.4	DNA repair exonuclease
890	1	VC_NRL_4_Contams	>chr1-orf02286	45	34976	6	6	4	4	0.96	ribonuclease BN
1037	1	VC_NRL_4_Contams	>chr1-orf02228	42	25595	4	4	3	3	1.08	ribonuclease PH
1175	1	VC_NRL_4_Contams	>chr1-orf03279	39	131171	6	6	5	5	0.24	exonuclease V gamma subunit
1262	1	VC_NRL_4_Contams	>chr1-orf00510	38	72082	4	4	2	2	0.14	ATP-dependent endonuclease of the OLD family-like protein
1301	1	VC_NRL_4_Contams	>chr1-orf01913	38	33063	4	4	3	3	0.53	endonuclease IV
1309	1	VC_NRL_4_Contams	>chr1-orf03897	38	53705	6	6	6	6	0.69	excinuclease ABC subunit C
1330	1	VC_NRL_4_Contams	>chr1-orf00660	37	54449	5	5	4	4	0.41	exodeoxyribonuclease I
1647	1	VC_NRL_4_Contams	>chr1-orf03722	33	28506	2	2	2	2	0.39	deoxyribonuclease
1796	1	VC_NRL_4_Contams	>chr2-orf01981	32	71086	5	5	4	4	0.39	exonuclease
1829	1	VC_NRL_4_Contams	>chr2-orf02182	31	59496	2	2	2	2	0.17	ribonuclease
1856	1	VC_NRL_4_Contams	>chr2-orf00635	31	10513	2	2	2	2	1.4	ribonuclease
1923	1	VC_NRL_4_Contams	>chr1-orf03618	31	23686	2	2	1	1	0.49	ribonuclease T
1963	1	VC_NRL_4_Contams	>chr2-orf01048	30	62334	6	6	1	1	0.16	predicted ATP-dependent endonuclease
1980	1	VC_NRL_4_Contams	>chr1-orf03898	30	12880	2	2	2	2	1.06	excinuclease ABC subunit C
2100	1	VC_NRL_4_Contams	>chr2-orf01323	29	42841	3	3	3	3	0.39	putative exonuclease SbcD
2241	1	VC_NRL_4_Contams	>chr1-orf03652	28	77000	3	3	3	3	0.2	excinuclease ABC subunit B
2278	1	VC_NRL_4_Contams	>chr1-orf03700	28	114569	5	5	3	3	0.13	ribonuclease E
2427	1	VC_NRL_4_Contams	>chr1-orf00850	27	43401	3	3	3	3	0.38	restriction endonuclease
2497	1	VC_NRL_4_Contams	>chr1-orf01776	26	49791	2	2	2	2	0.21	exodeoxyribonuclease VII, large subunit
2624	1	VC_NRL_4_Contams	>chr1-orf03360	25	23227	2	2	1	1	0.5	ribonuclease HII
2684	1	VC_NRL_4_Contams	>chr1-orf03372	25	17443	2	2	2	2	0.71	ribonuclease H
2820	1	VC_NRL_4_Contams	>chr1-orf03041	23	24951	2	2	2	2	0.46	dsRNA-specific ribonuclease
2855	1	VC_NRL_4_Contams	>chr1-orf01001	23	27206	1	1	1	1	0.19	DNA/RNA non-specific endonuclease
2922	1	VC_NRL_4_Contams	>chr1-orf01036	23	27727	1	1	1	1	0.18	putative ATP-dependent dsDNA exonuclease SbcC
3271	1	VC_NRL_4_Contams	>chr1-orf02164	15	25388	1	1	1	1	0.2	predicted exonuclease involved in RNA processing
						243	243	123	123
