# Supplementary material for: Genetic Transformation of the Model Quorum Sensing Bacterium Vibrio campbellii by Electroporation
Source: Genes (Basel). 2025 May 24;16(6):626. doi: 10.3390/genes16060626 (PMC12192358; doi:10.3390/genes16060626)
Supplement: Supplementary file 1 [file genes-16-00626-s001.zip › Table S3.xlsx]

## Sheet: dns homologs
Strain	Accession	Gene	Locus Tag	Percent Identity	Protein Sequence
Vibrio natriegens NBRC 15636 = ATCC 14048 = DSM 759	ALR14600	DNA-specific endonuclease I	PN96_00865	100	MKYLFSLFILALSSAAVAAPPSSFSAAKREAVKIYQDHPTSFYCGCDIQWQGKKGLPDLSSCGYQVRKQE KRASRIEWEHVVPAWQFGHQLQCWQSGGRKNCSRNDKTFRSMEADLHNLTPAIGEVNGDRSNYNFSQWNG IDGATYGRCEVQVNFKQRKVMPPDRARGSIARTYLYMSKEYGFKLSKQQTQLMSAWNKTYPADKWECERD KRIAKVQGNHNPFVQEACRAL
Vibrio campbellii ATCC BAA-1116	AGU95320	endonuclease I	M892_13265	91.34	MKYLFSLFLLALSSAAIAAPPSSFSAAKREAVKIYADHPTSFYCGCDIKWQGKKGIPDLASCGYQVRKQE KRASRIEWEHVVPAWQFGHQRQCWQNGGRKNCTRNDNVFKSMEADLHNLTPAIGEVNGDRSNYNFSQWNG MDGVSYGRCEMQVNFKQRKVMPPDRARGSIARTYLYMSKEYGFKLSKQQTQLMSAWNKSYPVDKWECERD ERIAKIQGNHNPFVQEACRAL
Vibrio campbellii ATCC BAA-1116	ABU72506	hypothetical protein VIBHAR_03571	VIBHAR_03571	91.34	MKYLFSLFLLALSSAAIAAPPSSFSAAKREAVKIYADHPTSFYCGCDIKWQGKKGIPDLASCGYQVRKQE KRASRIEWEHVVPAWQFGHQRQCWQNGGRKNCTRNDNVFKSMEADLHNLTPAIGEVNGDRSNYNFSQWNG MDGVSYGRCEMQVNFKQRKVMPPDRARGSIARTYLYMSKEYGFKLSKQQTQLMSAWNKSYPVDKWECERD ERIAKIQGNHNPFVQEACRAL
Vibrio campbellii HY01	EDL67381	endonuclease-1	A1Q_3294	91.34	MKYLFSLFLLALSSAAIAAPPSSFSAAKREAVKIYADHPTSFYCGCDIKWQGKKGIPDLASCGYQVRKQE KRASRIEWEHVVPAWQFGHQRQCWQNGGRKNCTRNDNVFKSMEADLHNLTPAIGEVNGDRSNYNFSQWNG MDGVSYGRCEMQVNFKQRKVMPPDRARGSIARTYLYMSKEYGFKLSKQQTQLMSAWNKSYPVDKWECERD ERIAKIQGNHNPFVQEACRAL
Vibrio campbellii CAIM 519 = NBRC 15631 = ATCC 25920	ARV73562.1	deoxyribonuclease I	A8140_12875	91.77	MKYLFSLFLLALSSAAIAAPPSSFSAAKREAVKIYADHPTSFYCGCDIKWQGKKGIPDLASCGYQVRKQE KRASRIEWEHVVPAWQFGHQRQCWQNGGRKNCTRNDNVFKSMEADLHNLTPAIGEVNGDRSNYNFSQWNG MDGVSYGRCEMQVNFKQRKVMPPDRARGSIARTYLYMSKEYGFKLSKQQTQLMSAWNKSYPADKWECERD ERIAKIQGNHNPFVQEACRAL
Vibrio campbellii CAIM 519 = NBRC 15631 = ATCC 25920	ELU50251	endonuclease I	B878_19065	91.77	MKYLFSLFLLALSSAAIAAPPSSFSAAKREAVKIYADHPTSFYCGCDIKWQGKKGIPDLASCGYQVRKQE KRASRIEWEHVVPAWQFGHQRQCWQNGGRKNCTRNDNVFKSMEADLHNLTPAIGEVNGDRSNYNFSQWNG MDGVSYGRCEMQVNFKQRKVMPPDRARGSIARTYLYMSKEYGFKLSKQQTQLMSAWNKSYPADKWECERD ERIAKIQGNHNPFVQEACRAL
Vibrio harveyi ATCC 33843 (392 ([MAV])	AIV06721	DNA-specific endonuclease I	LA59_15095	91.77	MKYLFSLFLFALSSTAIAAPPSSFSAAKREAVKIYADHPTSFYCGCDIKWQGKKGVPDLSSCGYQVRKQE KRASRIEWEHVVPAWQFGHQRQCWQNGGRKNCTRNDKVFKSMEADLHNLTPAIGEVNGDRSNYNFSQWNG MDGVSYGRCEMQVNFKQRKVMPPDRARGSIARTYLYMSKEYGFKLSKQQTQLMSAWNKTYPVDKWECERD ERIAKIQGNHNPFVQEACRAL

## Sheet: dns trends
Strain	0 min	3 min	2 hours
BAA-1116	4	3	0
HY01	3	4	5
392 MAV	5	5	7
